# Supplementary material for: Carotid Plaque Vulnerability Diagnosis by CTA versus MRA: A Systematic Review
Source: Diagnostics (Basel). 2023 Feb 9;13(4):646. doi: 10.3390/diagnostics13040646 (PMC9955971; doi:10.3390/diagnostics13040646)
Supplement: Supplementary file 1 [file diagnostics-13-00646-s001.zip]

Archive with 2 entries (2 files):
- Supplementary Table S1 - PICO.pdf
- Supplementary Table S2 - Search Strategy.pdf
